# Supplementary material for: Preparation and Properties of Flexible Phenolic Silicone Hybrid Aerogels for Thermal Insulation
Source: Molecules. 2024 Oct 18;29(20):4942. doi: 10.3390/molecules29204942 (PMC11510451; doi:10.3390/molecules29204942)
Supplement: Supplementary file 1 [file molecules-29-04942-s001.zip]

Archive with 2 entries (2 files):
- DM.mp4
- FAS.mp4
